# Supplementary material for: Red blood cell indices and anaemia as causative factors for cognitive function deficits and for Alzheimer’s disease
Source: Genome Med. 2018 Jun 28;10:51. doi: 10.1186/s13073-018-0556-z (PMC6022699; doi:10.1186/s13073-018-0556-z)
Supplement: Supplementary file 1 — Table S1. Sample set description. Table S2. MR replication in release 2 of the UK Biobank data. Table S3. MR results for RET trait. Table S4. General linear model results show an association between AD patients and red blood indices in UK Biobank. Table S5. Significantly enriched KEGG pathways for MCH decline correlated genes. (XLSX 18 kb) [file 13073_2018_556_MOESM1_ESM.xlsx]

## Sheet: Supp Table 1
Supplementary Table 1 – Sample Set Description
UK Biobank
Measure	Total Participants (%)
Numeric memory	12474 (2.5)
Reasoning	37323 (7.4)
Reaction time	115782 (23.0)
Visual memory	116391 (23.2)
Prospective Memory	38104 (7.6)
Anaemia	20602 (4.3)
Cognitive test totals are based on participants with cognitive function and genetic data
AddNeuroMed
Measure	Total Participants
MMSE	130
AD Disease Status	71 (34 case, 37 control)

## Sheet: Supp Table 2
Supplementary Table 2 - MR Replication in Release 2 of the UK Biobank data
	Median Weighted				IVW				Egger				Egger intercept
	beta	CI lower	CI higher	p-value	beta	CI lower	CI higher	p-value	beta	CI lower	CI higher	p-value	beta	CI lower	CI higher	p-value
Reaction	0.00725759	-0.00423615	0.0187513	0.215866	0.00392419	-0.00452531	0.0123737	0.362683	0.0191899	0.00422293	0.0341569	0.011972	-0.00157058	-0.00286141	-0.000279746	0.017092
Reasoning	0.0371686	0.0159893	0.0583479	0.000582492	0.0227884	0.006087	0.0394898	0.00748867	0.00653149	-0.0239966	0.0370596	0.674972	0.00167084	-0.000960418	0.0043021	0.21329
Numeric	0.0367023	-0.000176964	0.0735817	0.0511095	0.0171439	-0.00795634	0.042244	0.180672	0.0426584	-0.00308527	0.0884021	0.067584	-0.00263285	-0.00658842	0.00132272	0.192042
Prospective	-0.0267126	-0.0764523	0.0230271	0.292527	-0.0112407	-0.046646	0.0241647	0.533772	-0.0761048	-0.141107	-0.0111023	0.021749	0.00666543	0.00106357	0.0122673	0.0196963

## Sheet: Supp Table 3
Supplementary Table 3 - MR results for RET trait
	Median weighted beta	Median weighted CI low	Median weighted CI high	Median weighted p	IVW beta	IVW CI low	IVW CI high	IVW p	Egger beta	Egger CI low	Egger CI high	Egger p
Reaction	-0.0104	-0.1847	0.164	0.9073	-0.038	-0.1542	0.0783	0.5274	-0.1167	-0.2869	0.0534	0.1786
Reasoning	0.1031	-0.1526	0.3587	0.4294	0.0808	-0.1837	0.3452	0.5545	-0.2337	-0.5965	0.1292	0.207
Numeric	0.3084	-0.1243	0.7411	0.1624	0.2896	-0.0578	0.6371	0.1139	0.0326	-0.4728	0.538	0.8995
Visual	0.0434	-0.0948	0.1816	0.5384	0.0462	-0.0597	0.1522	0.341	0.0527	-0.1038	0.2092	0.5091

## Sheet: Supp Table 4
Supplementary Table 4 - General Linear Model Results show an association between AD patients and Red Blood Indices in UK Biobank
		Beta	Adjusted p-value
Red	RBC	-0.66	0.002
	HGB	-0.18	0.011
	HCT	-0.05	0.032
	MCV	0.04	0.032
	MCH	0.06	0.158
	MCHC	-0.05	0.731
	RDW	0.14	0.081
Immature Red	NRBC%	-0.06	0.885
	RET%	0.02	0.885
	RET	-2.02	0.731
	MRV	0.02	0.032
	MSCV	0.02	0.119
	IRF	-0.74	0.743
	HLSR%	0.07	0.885
	HLSR	-4.7	0.743
White	WBC	0.04	0.361
	PLT	0	0.885
	PCT	-0.18	0.885
	MPV	0.02	0.885
	PDW	0.17	0.343
	LYMPH	-0.11	0.323
	MONO	0.22	0.743
	NEUT	0.11	0.038
	EO	0.4	0.65
	BASO	-0.67	0.868
	NRBC	-0.54	0.885
	LYMPH%	-0.03	0.004
	MONO%	-0.01	0.885
	NEUT%	0.02	0.008

## Sheet: Supp Table 5
Supplementary Table 5 - Significantly enriched KEGG pathways for MCH decline correlated genes
KEGG ID	P-value	KEGG Pathway Name
920	4.85 x10-05	Sulfur metabolism
3030	0.00038	DNA replication
4640	0.0088	Hematopoietic cell lineage
3420	0.0097	Nucleotide excision repair
534	0.0102	Glycosaminoglycan biosynthesis - heparan sulfate / heparin
